# Supplementary material for: A Pilot Randomized Control Trial Evaluating the Feasibility of a 12-Week Mediterranean Diet Intervention Without Caloric Restriction in Women with Polycystic Ovary Syndrome
Source: J Clin Med. 2025 Aug 18;14(16):5842. doi: 10.3390/jcm14165842 (PMC12386805; doi:10.3390/jcm14165842)
Supplement: Supplementary file 1 [file jcm-14-05842-s001.zip]

Archive with 2 entries (2 files):
- Healthy_eating_serving_sizes copy.jpg
- MED_serving_sizes A4 3mm bleed copy 2.jpg
